# Supplementary material for: Antimicrobial Resistance in Qatar: Prevalence and Trends before and Amidst the COVID-19 Pandemic
Source: Antibiotics (Basel). 2024 Feb 21;13(3):203. doi: 10.3390/antibiotics13030203 (PMC10967570; doi:10.3390/antibiotics13030203)
Supplement: Supplementary file 1 [file antibiotics-13-00203-s001.zip]

Archive with 2 entries (2 files):
- antibiotics-2832949-figure S1.pdf
- antibiotics-2832949-table S1.pdf
